# Supplementary material for: Carboxylate-Catalyzed C-Silylation of Terminal Alkynes
Source: Org Lett. 2024 Mar 1;26(10):1991–5. doi: 10.1021/acs.orglett.3c04213 (PMC10949233; doi:10.1021/acs.orglett.3c04213)
Supplement: Supplementary file 3 — ol3c04213_si_003.zip [file ol3c04213_si_003.zip]

Archive with 1,396 entries (1,220 files):
- NMR Spectra/
- NMR Spectra/2a/
- NMR Spectra/2a/13C/
- NMR Spectra/2a/13C/acqu
- NMR Spectra/2a/13C/acqus
- NMR Spectra/2a/13C/audita.txt
- NMR Spectra/2a/13C/cpdprg2
- NMR Spectra/2a/13C/fid
- NMR Spectra/2a/13C/format.temp
- NMR Spectra/2a/13C/fq1list
- NMR Spectra/2a/13C/pdata/
- NMR Spectra/2a/13C/pdata/1/
- NMR Spectra/2a/13C/pdata/1/1i
- NMR Spectra/2a/13C/pdata/1/1r
- NMR Spectra/2a/13C/pdata/1/auditp.txt
- NMR Spectra/2a/13C/pdata/1/outd
- NMR Spectra/2a/13C/pdata/1/proc
- NMR Spectra/2a/13C/pdata/1/procs
- NMR Spectra/2a/13C/pdata/1/thumb.png
- NMR Spectra/2a/13C/pdata/1/title
- NMR Spectra/2a/13C/precom.output
- NMR Spectra/2a/13C/pulseprogram
- NMR Spectra/2a/13C/scon2
- NMR Spectra/2a/13C/shimvalues
- NMR Spectra/2a/13C/specpar
- NMR Spectra/2a/13C/stanprogram1020
- NMR Spectra/2a/13C/uxnmr.info
- NMR Spectra/2a/13C/uxnmr.par
- NMR Spectra/2a/13C/vtc_pid_settings
- NMR Spectra/2a/1H/
- NMR Spectra/2a/1H/acqu
- NMR Spectra/2a/1H/acqus
- NMR Spectra/2a/1H/audita.txt
- NMR Spectra/2a/1H/fid
- NMR Spectra/2a/1H/format.temp
- NMR Spectra/2a/1H/fq1list
- NMR Spectra/2a/1H/pdata/
- NMR Spectra/2a/1H/pdata/1/
- NMR Spectra/2a/1H/pdata/1/1i
- NMR Spectra/2a/1H/pdata/1/1r
- NMR Spectra/2a/1H/pdata/1/auditp.txt
- NMR Spectra/2a/1H/pdata/1/outd
- NMR Spectra/2a/1H/pdata/1/proc
- NMR Spectra/2a/1H/pdata/1/procs
- NMR Spectra/2a/1H/pdata/1/thumb.png
- NMR Spectra/2a/1H/pdata/1/title
- NMR Spectra/2a/1H/precom.output
- NMR Spectra/2a/1H/pulseprogram
- NMR Spectra/2a/1H/scon2
- NMR Spectra/2a/1H/shimvalues
- NMR Spectra/2a/1H/specpar
- NMR Spectra/2a/1H/stanprogram1020
- NMR Spectra/2a/1H/uxnmr.info
- NMR Spectra/2a/1H/uxnmr.par
- NMR Spectra/2a/1H/vtc_pid_settings
- NMR Spectra/2a/2a.mnova
- NMR Spectra/2b/
- NMR Spectra/2b/13C/
- NMR Spectra/2b/13C/acqu
- NMR Spectra/2b/13C/acqus
- NMR Spectra/2b/13C/audita.txt
- NMR Spectra/2b/13C/cpdprg2
- NMR Spectra/2b/13C/fid
- NMR Spectra/2b/13C/format.temp
- NMR Spectra/2b/13C/fq1list
- NMR Spectra/2b/13C/pdata/
- NMR Spectra/2b/13C/pdata/1/
- NMR Spectra/2b/13C/pdata/1/1i
- NMR Spectra/2b/13C/pdata/1/1r
- NMR Spectra/2b/13C/pdata/1/auditp.txt
- NMR Spectra/2b/13C/pdata/1/integrals.txt
- NMR Spectra/2b/13C/pdata/1/intrng
- NMR Spectra/2b/13C/pdata/1/outd
- NMR Spectra/2b/13C/pdata/1/parm.txt
- NMR Spectra/2b/13C/pdata/1/proc
- NMR Spectra/2b/13C/pdata/1/procs
- NMR Spectra/2b/13C/pdata/1/thumb.png
- NMR Spectra/2b/13C/pdata/1/title
- NMR Spectra/2b/13C/precom.output
- NMR Spectra/2b/13C/pulseprogram
- NMR Spectra/2b/13C/scon2
- NMR Spectra/2b/13C/shimvalues
- NMR Spectra/2b/13C/specpar
- NMR Spectra/2b/13C/stanprogram5132
- NMR Spectra/2b/13C/uxnmr.info
- NMR Spectra/2b/13C/uxnmr.par
- NMR Spectra/2b/13C/vtc_pid_settings
- NMR Spectra/2b/1H/
- NMR Spectra/2b/1H/acqu
- NMR Spectra/2b/1H/acqus
- NMR Spectra/2b/1H/audita.txt
- NMR Spectra/2b/1H/fid
- NMR Spectra/2b/1H/format.temp
- NMR Spectra/2b/1H/fq1list
- NMR Spectra/2b/1H/pdata/
- NMR Spectra/2b/1H/pdata/1/
- NMR Spectra/2b/1H/pdata/1/1i
- NMR Spectra/2b/1H/pdata/1/1r
- NMR Spectra/2b/1H/pdata/1/auditp.txt
- NMR Spectra/2b/1H/pdata/1/outd
- NMR Spectra/2b/1H/pdata/1/proc
- NMR Spectra/2b/1H/pdata/1/procs
- NMR Spectra/2b/1H/pdata/1/thumb.png
- NMR Spectra/2b/1H/pdata/1/title
- NMR Spectra/2b/1H/precom.output
- NMR Spectra/2b/1H/pulseprogram
- NMR Spectra/2b/1H/scon2
- NMR Spectra/2b/1H/shimvalues
- NMR Spectra/2b/1H/specpar
- NMR Spectra/2b/1H/stanprogram5132
- NMR Spectra/2b/1H/uxnmr.info
- NMR Spectra/2b/1H/uxnmr.par
- NMR Spectra/2b/1H/vtc_pid_settings
- NMR Spectra/2b/2b.mnova
- NMR Spectra/2c/
- NMR Spectra/2c/13C/
- NMR Spectra/2c/13C/acqu
- NMR Spectra/2c/13C/acqus
- NMR Spectra/2c/13C/audita.txt
- NMR Spectra/2c/13C/cpdprg2
- NMR Spectra/2c/13C/fid
- NMR Spectra/2c/13C/format.temp
- NMR Spectra/2c/13C/fq1list
- NMR Spectra/2c/13C/pdata/
- NMR Spectra/2c/13C/pdata/1/
- NMR Spectra/2c/13C/pdata/1/1i
- NMR Spectra/2c/13C/pdata/1/1r
- NMR Spectra/2c/13C/pdata/1/auditp.txt
- NMR Spectra/2c/13C/pdata/1/outd
- NMR Spectra/2c/13C/pdata/1/proc
- NMR Spectra/2c/13C/pdata/1/procs
- NMR Spectra/2c/13C/pdata/1/thumb.png
- NMR Spectra/2c/13C/pdata/1/title
- NMR Spectra/2c/13C/precom.output
- NMR Spectra/2c/13C/pulseprogram
- NMR Spectra/2c/13C/scon2
- NMR Spectra/2c/13C/shimvalues
- NMR Spectra/2c/13C/specpar
- NMR Spectra/2c/13C/stanprogram5132
- NMR Spectra/2c/13C/uxnmr.info
- NMR Spectra/2c/13C/uxnmr.par
- NMR Spectra/2c/13C/vtc_pid_settings
- NMR Spectra/2c/1H/
- NMR Spectra/2c/1H/acqu
- NMR Spectra/2c/1H/acqus
- NMR Spectra/2c/1H/audita.txt
- NMR Spectra/2c/1H/fid
- NMR Spectra/2c/1H/format.temp
- NMR Spectra/2c/1H/fq1list
- NMR Spectra/2c/1H/pdata/
- NMR Spectra/2c/1H/pdata/1/
- NMR Spectra/2c/1H/pdata/1/1i
- NMR Spectra/2c/1H/pdata/1/1r
- NMR Spectra/2c/1H/pdata/1/auditp.txt
- NMR Spectra/2c/1H/pdata/1/outd
- NMR Spectra/2c/1H/pdata/1/proc
- NMR Spectra/2c/1H/pdata/1/procs
- NMR Spectra/2c/1H/pdata/1/thumb.png
- NMR Spectra/2c/1H/pdata/1/title
- NMR Spectra/2c/1H/precom.output
- NMR Spectra/2c/1H/pulseprogram
- NMR Spectra/2c/1H/scon2
- NMR Spectra/2c/1H/shimvalues
- NMR Spectra/2c/1H/specpar
- NMR Spectra/2c/1H/stanprogram4316
- NMR Spectra/2c/1H/uxnmr.info
- NMR Spectra/2c/1H/uxnmr.par
- NMR Spectra/2c/1H/vtc_pid_settings
- NMR Spectra/2c/2c.mnova
- NMR Spectra/2d/
- NMR Spectra/2d/13C/
- NMR Spectra/2d/13C/acqu
- NMR Spectra/2d/13C/acqus
- NMR Spectra/2d/13C/audita.txt
- NMR Spectra/2d/13C/cpdprg2
- NMR Spectra/2d/13C/fid
- NMR Spectra/2d/13C/format.temp
- NMR Spectra/2d/13C/fq1list
- NMR Spectra/2d/13C/pdata/
- NMR Spectra/2d/13C/pdata/1/
- NMR Spectra/2d/13C/pdata/1/1i
- NMR Spectra/2d/13C/pdata/1/1r
- NMR Spectra/2d/13C/pdata/1/auditp.txt
- NMR Spectra/2d/13C/pdata/1/outd
- NMR Spectra/2d/13C/pdata/1/proc
- NMR Spectra/2d/13C/pdata/1/procs
- NMR Spectra/2d/13C/pdata/1/thumb.png
- NMR Spectra/2d/13C/pdata/1/title
- NMR Spectra/2d/13C/precom.output
- NMR Spectra/2d/13C/pulseprogram
- NMR Spectra/2d/13C/scon2
- NMR Spectra/2d/13C/shimvalues
- NMR Spectra/2d/13C/specpar
- NMR Spectra/2d/13C/stanprogram1020
- NMR Spectra/2d/13C/uxnmr.info
- NMR Spectra/2d/13C/uxnmr.par
- NMR Spectra/2d/13C/vtc_pid_settings
- NMR Spectra/2d/1H/
- NMR Spectra/2d/1H/acqu
- NMR Spectra/2d/1H/acqus
- NMR Spectra/2d/1H/audita.txt
- NMR Spectra/2d/1H/fid
- NMR Spectra/2d/1H/format.temp
- NMR Spectra/2d/1H/fq1list
- NMR Spectra/2d/1H/pdata/
- NMR Spectra/2d/1H/pdata/1/
- NMR Spectra/2d/1H/pdata/1/1i
- NMR Spectra/2d/1H/pdata/1/1r
- NMR Spectra/2d/1H/pdata/1/auditp.txt
- NMR Spectra/2d/1H/pdata/1/outd
- NMR Spectra/2d/1H/pdata/1/proc
- NMR Spectra/2d/1H/pdata/1/procs
- NMR Spectra/2d/1H/pdata/1/thumb.png
- NMR Spectra/2d/1H/pdata/1/title
- NMR Spectra/2d/1H/precom.output
- NMR Spectra/2d/1H/pulseprogram
- NMR Spectra/2d/1H/scon2
- NMR Spectra/2d/1H/shimvalues
- NMR Spectra/2d/1H/specpar
- NMR Spectra/2d/1H/stanprogram1020
- NMR Spectra/2d/1H/uxnmr.info
- NMR Spectra/2d/1H/uxnmr.par
- NMR Spectra/2d/1H/vtc_pid_settings
- NMR Spectra/2d/2d.mnova
- NMR Spectra/2e/
- NMR Spectra/2e/13C/
- NMR Spectra/2e/13C/acqu
- NMR Spectra/2e/13C/acqus
- NMR Spectra/2e/13C/audita.txt
- NMR Spectra/2e/13C/cpdprg2
- NMR Spectra/2e/13C/fid
- NMR Spectra/2e/13C/format.temp
- NMR Spectra/2e/13C/fq1list
- NMR Spectra/2e/13C/pdata/
- NMR Spectra/2e/13C/pdata/1/
- NMR Spectra/2e/13C/pdata/1/1i
- NMR Spectra/2e/13C/pdata/1/1r
- NMR Spectra/2e/13C/pdata/1/auditp.txt
- NMR Spectra/2e/13C/pdata/1/intrng
- NMR Spectra/2e/13C/pdata/1/outd
- NMR Spectra/2e/13C/pdata/1/parm.txt
- NMR Spectra/2e/13C/pdata/1/proc
- NMR Spectra/2e/13C/pdata/1/procs
- NMR Spectra/2e/13C/pdata/1/thumb.png
- NMR Spectra/2e/13C/pdata/1/title
- NMR Spectra/2e/13C/precom.output
- NMR Spectra/2e/13C/pulseprogram
- NMR Spectra/2e/13C/scon2
- NMR Spectra/2e/13C/shimvalues
- NMR Spectra/2e/13C/specpar
- NMR Spectra/2e/13C/stanprogram1020
- NMR Spectra/2e/13C/uxnmr.info
- NMR Spectra/2e/13C/uxnmr.par
- NMR Spectra/2e/13C/vtc_pid_settings
- NMR Spectra/2e/1H/
- NMR Spectra/2e/1H/acqu
- NMR Spectra/2e/1H/acqus
- NMR Spectra/2e/1H/audita.txt
- NMR Spectra/2e/1H/fid
- NMR Spectra/2e/1H/format.temp
- NMR Spectra/2e/1H/fq1list
- NMR Spectra/2e/1H/pdata/
- NMR Spectra/2e/1H/pdata/1/
- NMR Spectra/2e/1H/pdata/1/1i
- NMR Spectra/2e/1H/pdata/1/1r
- NMR Spectra/2e/1H/pdata/1/auditp.txt
- NMR Spectra/2e/1H/pdata/1/outd
- NMR Spectra/2e/1H/pdata/1/proc
- NMR Spectra/2e/1H/pdata/1/procs
- NMR Spectra/2e/1H/pdata/1/thumb.png
- NMR Spectra/2e/1H/pdata/1/title
- NMR Spectra/2e/1H/precom.output
- NMR Spectra/2e/1H/pulseprogram
- NMR Spectra/2e/1H/scon2
- NMR Spectra/2e/1H/shimvalues
- NMR Spectra/2e/1H/specpar
- NMR Spectra/2e/1H/stanprogram1020
- NMR Spectra/2e/1H/uxnmr.info
- NMR Spectra/2e/1H/uxnmr.par
- NMR Spectra/2e/1H/vtc_pid_settings
- NMR Spectra/2e/2e.mnova
- NMR Spectra/2f/
- NMR Spectra/2f/13C/
- NMR Spectra/2f/13C/acqu
- NMR Spectra/2f/13C/acqus
- NMR Spectra/2f/13C/audita.txt
- NMR Spectra/2f/13C/cpdprg2
- NMR Spectra/2f/13C/fid
- NMR Spectra/2f/13C/format.temp
- NMR Spectra/2f/13C/fq1list
- NMR Spectra/2f/13C/overflow_log_dru1.txt
- NMR Spectra/2f/13C/pdata/
- NMR Spectra/2f/13C/pdata/1/
- NMR Spectra/2f/13C/pdata/1/outd
- NMR Spectra/2f/13C/pdata/1/proc
- NMR Spectra/2f/13C/pdata/1/procs
- NMR Spectra/2f/13C/pdata/1/thumb.png
- NMR Spectra/2f/13C/pdata/1/title
- NMR Spectra/2f/13C/precom.output
- NMR Spectra/2f/13C/pulseprogram
[truncated: 1,096 more entries]
