# Supplementary material for: Carboxylate-Catalyzed C-Silylation of Terminal Alkynes
Source: Org Lett. 2024 Mar 1;26(10):1991–5. doi: 10.1021/acs.orglett.3c04213 (PMC10949233; doi:10.1021/acs.orglett.3c04213)
Supplement: Supplementary file 3 — ol3c04213_si_003.zip [file ol3c04213_si_003.zip › NMR Spectra/2a/13C/pdata/1/auditp.txt]

##TITLE= Audit trail, TopSpin 3.5 pl 6
##JCAMPDX= 5.01
##ORIGIN= Bruker BioSpin GmbH
##OWNER= nmr
$$ C:/Data/Anton Bannykh/nmr/OIC-301/5/pdata/1/auditp.txt
##AUDIT TRAIL=  $$ (NUMBER, WHEN, WHO, WHERE, PROCESS, VERSION, WHAT)
(   1,<2022-07-22 16:31:57.864 +0300>,<nmr>,<CZC30385F0>,<go4>,<TopSpin 3.5.6>,
      <created by zg
	started at 2022-07-22 16:28:19.869 +0300,
	POWCHK disabled, PULCHK disabled,
       terminated by command 'halt'
       configuration hash MD5:
       49 CC 37 42 13 4A 6A 7B 2D BA 24 87 92 24 37 B7
       data hash MD5: 64K
       44 71 AB 99 51 FB 92 11 8F FF 47 50 19 55 E9 49>)
(   2,<2022-07-22 16:32:01.000 +0300>,<nmr>,<CZC30385F0>,<proc1d>,<TopSpin 3.5.6>,
      <Start of raw data processing
       efp LB = 1 FT_mod = 6 PKNL = 1 PHC0 = -28.80956 PHC1 = 40.87463 SI = 64K 
       data hash MD5: 64K
       3F 68 90 0E EB 45 E5 F8 CD 18 22 25 24 30 CA D2>)
(   3,<2022-07-22 16:32:06.538 +0300>,<nmr>,<CZC30385F0>,<proc1d>,<TopSpin 3.5.6>,
      <apk 
       data hash MD5: 64K
       54 69 3B 40 AA AE D9 63 36 D4 71 2F 08 3B 21 2A>)
##END=

$$ hash MD5
$$ 5E 3C E3 4A F0 D3 7F C6 99 28 6A 15 0A BE 47 B5
