# Supplementary material for: Carboxylate-Catalyzed C-Silylation of Terminal Alkynes
Source: Org Lett. 2024 Mar 1;26(10):1991–5. doi: 10.1021/acs.orglett.3c04213 (PMC10949233; doi:10.1021/acs.orglett.3c04213)
Supplement: Supplementary file 3 — ol3c04213_si_003.zip [file ol3c04213_si_003.zip › NMR Spectra/2a/1H/pdata/1/auditp.txt]

##TITLE= Audit trail, TopSpin 3.5 pl 6
##JCAMPDX= 5.01
##ORIGIN= Bruker BioSpin GmbH
##OWNER= nmr
$$ C:/Data/Anton Bannykh/nmr/OIC-301/4/pdata/1/auditp.txt
##AUDIT TRAIL=  $$ (NUMBER, WHEN, WHO, WHERE, PROCESS, VERSION, WHAT)
(   1,<2022-07-22 16:23:57.243 +0300>,<nmr>,<CZC30385F0>,<go4>,<TopSpin 3.5.6>,
      <created by zg
	started at 2022-07-22 16:23:30.333 +0300,
	POWCHK disabled, PULCHK disabled,
       configuration hash MD5:
       49 CC 37 42 13 4A 6A 7B 2D BA 24 87 92 24 37 B7
       data hash MD5: 32K
       6C 21 A7 6B B4 12 5F 31 46 81 04 F8 D0 91 EC C3>)
(   2,<2022-07-22 16:24:02.765 +0300>,<nmr>,<CZC30385F0>,<proc1d>,<TopSpin 3.5.6>,
      <Start of raw data processing
       efp LB = 0.1 FT_mod = 6 PKNL = 1 PHC0 = 118.4922 PHC1 = -15.54349 SI = 128K 
       data hash MD5: 128K
       BA 7B AD CE 1F 25 29 FF 41 B2 5E D8 EE 1E F5 91>)
##END=

$$ hash MD5
$$ 19 72 F2 0E EF 14 3C E3 FD 99 F7 95 4E 2C 38 24
