# Supplementary material for: Carboxylate-Catalyzed C-Silylation of Terminal Alkynes
Source: Org Lett. 2024 Mar 1;26(10):1991–5. doi: 10.1021/acs.orglett.3c04213 (PMC10949233; doi:10.1021/acs.orglett.3c04213)
Supplement: Supplementary file 3 — ol3c04213_si_003.zip [file ol3c04213_si_003.zip › NMR Spectra/2b/13C/pdata/1/integrals.txt]

   Current data set:
   NAME =	OIC-329	EXPNO =	2	PROCNO = 1
   DU   =	C:/Data/Anton Bannykh/nmr

   Number   Integrated Region     Integral
