# Supplementary material for: Carboxylate-Catalyzed C-Silylation of Terminal Alkynes
Source: Org Lett. 2024 Mar 1;26(10):1991–5. doi: 10.1021/acs.orglett.3c04213 (PMC10949233; doi:10.1021/acs.orglett.3c04213)
Supplement: Supplementary file 3 — ol3c04213_si_003.zip [file ol3c04213_si_003.zip › NMR Spectra/2b/13C/pdata/1/parm.txt]

Current Data Parameters
NAME            OIC-329              
EXPNO                 2              
PROCNO                1              

F2 - Acquisition Parameters
Date_          20220803              
Time              15.05 h            
INSTRUM           spect              
PROBHD   Z104275_0269 (              
PULPROG          zgpg30              
TD                65536              
SOLVENT           CDCl3              
NS                   32              
DS                    0              
SWH           18028.846 Hz           
FIDRES         0.550197 Hz           
AQ            1.8175317 sec          
RG               210.25              
DW               27.733 usec         
DE                 6.50 usec         
TE                303.3 K            
D1           2.00000000 sec          
D11          0.03000000 sec          
TD0                1024              
SFO1         75.4812305 MHz          
NUC1                13C              
P1                10.00 usec         
PLW1        31.98900032 W            
SFO2        300.1530015 MHz          
NUC2                 1H              
CPDPRG[2        waltz16              
PCPD2             90.00 usec         
PLW2         7.90000010 W            
PLW12        0.15019999 W            
PLW13        0.12166000 W            

F2 - Processing parameters
SI                65536              
SF           75.4727769 MHz          
WDW                  EM              
SSB      0              
LB                 1.00 Hz           
GB       0              
PC                 1.40              
