# Supplementary material for: Carboxylate-Catalyzed C-Silylation of Terminal Alkynes
Source: Org Lett. 2024 Mar 1;26(10):1991–5. doi: 10.1021/acs.orglett.3c04213 (PMC10949233; doi:10.1021/acs.orglett.3c04213)
Supplement: Supplementary file 3 — ol3c04213_si_003.zip [file ol3c04213_si_003.zip › NMR Spectra/2b/1H/pdata/1/auditp.txt]

##TITLE= Audit trail, TopSpin 3.5 pl 6
##JCAMPDX= 5.01
##ORIGIN= Bruker BioSpin GmbH
##OWNER= nmr
$$ C:/Data/Anton Bannykh/nmr/OIC-329/1/pdata/1/auditp.txt
##AUDIT TRAIL=  $$ (NUMBER, WHEN, WHO, WHERE, PROCESS, VERSION, WHAT)
(   1,<2022-08-03 14:58:15.049 +0300>,<nmr>,<CZC30385F0>,<go4>,<TopSpin 3.5.6>,
      <created by zg
	started at 2022-08-03 14:57:47.874 +0300,
	POWCHK disabled, PULCHK disabled,
       configuration hash MD5:
       49 CC 37 42 13 4A 6A 7B 2D BA 24 87 92 24 37 B7
       data hash MD5: 32K
       D2 8D 3D 19 AD 6C 8A 4F 52 CC CF ED 6B 00 D6 AB>)
(   2,<2022-08-03 14:59:43.579 +0300>,<nmr>,<CZC30385F0>,<proc1d>,<TopSpin 3.5.6>,
      <Start of raw data processing
       efp LB = 0.1 FT_mod = 6 PKNL = 1 PHC0 = 118.4922 PHC1 = -15.54349 SI = 128K 
       data hash MD5: 128K
       23 6A 76 3B 19 EC 5F 66 88 B8 B0 A6 BC DF FE EF>)
(   3,<2022-08-03 14:59:48.244 +0300>,<nmr>,<CZC30385F0>,<proc1d>,<TopSpin 3.5.6>,
      <apk 
       data hash MD5: 128K
       02 77 72 8F D4 60 42 BD B6 C4 4B F8 3E 74 01 A2>)
##END=

$$ hash MD5
$$ 2E 5F E5 FF D2 3B F0 50 A5 19 EC 7E AB CA 24 46
