# Supplementary material for: Carboxylate-Catalyzed C-Silylation of Terminal Alkynes
Source: Org Lett. 2024 Mar 1;26(10):1991–5. doi: 10.1021/acs.orglett.3c04213 (PMC10949233; doi:10.1021/acs.orglett.3c04213)
Supplement: Supplementary file 3 — ol3c04213_si_003.zip [file ol3c04213_si_003.zip › NMR Spectra/2b/1H/shimvalues]

# Wed Aug 03 14:58:14 2022
#$$PROBEIDENTIFIER=Z104275_0269
#$$PROBENAME=PA BBO 300S1 BBF-H-D-05 Z
#$$SHIMID=313232
#
# Active Shim Gradients
#
Z           		-737            
Z2          		6099            
Z3          		1763            
Z4          		-7673           
Z5          		-2438           
Z6          		95611           
X           		6157            
XZ          		-383            
XZ2         		-5256           
XZ3         		-2700           
Y           		10838           
YZ          		-7924           
YZ2         		2750            
YZ3         		-1186           
XY          		4612            
XYZ         		-2203           
(X2-Y2)     		-1448           
(X2-Y2)Z    		965             
X3          		5525            
Y3          		-3218           
#
# Lock Parameter
#
FIELD		5421.858
LOCKPHASE		25.500  
LOCKPOWER		-30.000 
LOCKGAIN		120.156 
LOCKDC		-20.000 
LOCKSHIFT		7.240   
LOOPGAIN		-12.000 
LOOPTIME		0.400   
LOOPFILTER		100.000 
#
IEEE64_VERSION_CODE 1
#
# Shim currents 
#
SHIM_SETTING [1 ]  -357.27951009   
SHIM_SETTING [2 ]  3018.83241858   
SHIM_SETTING [3 ]  927.41672349    
SHIM_SETTING [4 ]  -4036.00372590  
SHIM_SETTING [5 ]  -1282.46316016  
SHIM_SETTING [6 ]  3238.66400000   
SHIM_SETTING [7 ]  -201.59600000   
SHIM_SETTING [8 ]  -2764.59000001  
SHIM_SETTING [9 ]  -761.69300000   
SHIM_SETTING [10]  2425.88800000   
SHIM_SETTING [11]  5700.56500000   
SHIM_SETTING [12]  -4167.79600001  
SHIM_SETTING [13]  1446.65800000   
SHIM_SETTING [14]  -623.90900000   
SHIM_SETTING [15]  50291.53000000  
SHIM_SETTING [16]  507.77100000    
SHIM_SETTING [17]  -1419.96200000  
SHIM_SETTING [18]  -1158.96600000  
SHIM_SETTING [19]  2906.19800000   
SHIM_SETTING [20]  -1692.69000000  
