# Supplementary material for: Carboxylate-Catalyzed C-Silylation of Terminal Alkynes
Source: Org Lett. 2024 Mar 1;26(10):1991–5. doi: 10.1021/acs.orglett.3c04213 (PMC10949233; doi:10.1021/acs.orglett.3c04213)
Supplement: Supplementary file 3 — ol3c04213_si_003.zip [file ol3c04213_si_003.zip › NMR Spectra/2c/13C/pdata/1/auditp.txt]

##TITLE= Audit trail, TopSpin 3.5 pl 6
##JCAMPDX= 5.01
##ORIGIN= Bruker BioSpin GmbH
##OWNER= nmr
$$ C:/Data/Anton Bannykh/nmr/OIC-304/5/pdata/1/auditp.txt
##AUDIT TRAIL=  $$ (NUMBER, WHEN, WHO, WHERE, PROCESS, VERSION, WHAT)
(   1,<2022-08-05 15:55:40.620 +0300>,<nmr>,<CZC30385F0>,<go4>,<TopSpin 3.5.6>,
      <created by zg
	started at 2022-08-05 15:23:31.333 +0300,
	POWCHK disabled, PULCHK disabled,
       terminated by command 'halt'
       configuration hash MD5:
       49 CC 37 42 13 4A 6A 7B 2D BA 24 87 92 24 37 B7
       data hash MD5: 64K
       5D 8F E7 F7 91 C8 7B 16 9C 2A CE 48 1F 24 47 75>)
(   2,<2022-08-05 16:40:03.891 +0300>,<nmr>,<CZC30385F0>,<proc1d>,<TopSpin 3.5.6>,
      <Start of raw data processing
       efp LB = 1 FT_mod = 6 PKNL = 1 PHC0 = -28.80956 PHC1 = 40.87463 SI = 64K 
       data hash MD5: 64K
       E4 6F 8D 73 D5 F4 4A 04 9C 3C 9D EF ED B5 DD 33>)
(   3,<2022-08-05 16:40:17.650 +0300>,<nmr>,<CZC30385F0>,<proc1d>,<TopSpin 3.5.6>,
      <apk 
       data hash MD5: 64K
       30 16 74 1C F9 18 22 BD FD 24 17 9F 1A 82 7D 99>)
##END=

$$ hash MD5
$$ CF D4 78 A3 B3 B2 01 FB C6 5F 99 CA 65 D6 EC 5D
