# Supplementary material for: Carboxylate-Catalyzed C-Silylation of Terminal Alkynes
Source: Org Lett. 2024 Mar 1;26(10):1991–5. doi: 10.1021/acs.orglett.3c04213 (PMC10949233; doi:10.1021/acs.orglett.3c04213)
Supplement: Supplementary file 3 — ol3c04213_si_003.zip [file ol3c04213_si_003.zip › NMR Spectra/2c/13C/pdata/1/outd]

##TITLE= Parameter file, TopSpin 3.5 pl 6
##JCAMPDX= 5.0
##DATATYPE= Parameter Values
##NPOINTS= 1	$$ modification sequence number
##ORIGIN= Bruker BioSpin GmbH
##OWNER= nmr
$$ 2022-08-05 15:21:22.961 +0300  nmr@CZC30385F0
$$ C:\Data\Anton Bannykh\nmr/OIC-304/5/pdata/1/outd
$$ process C:\Bruker\TopSpin3.5pl6\prog\mod\edparproc.exe
##$CURPLOT= <PDF reDirect v2>
##$CURPRIN= <$PDF reDirect v2>
##$DFORMAT= <normdp>
##$LAYOUT= <+/2D_hom.xwp>
##$LFORMAT= <normlp>
##$PFORMAT= <normpl>
##END=
