# Supplementary material for: Carboxylate-Catalyzed C-Silylation of Terminal Alkynes
Source: Org Lett. 2024 Mar 1;26(10):1991–5. doi: 10.1021/acs.orglett.3c04213 (PMC10949233; doi:10.1021/acs.orglett.3c04213)
Supplement: Supplementary file 3 — ol3c04213_si_003.zip [file ol3c04213_si_003.zip › NMR Spectra/2c/1H/audita.txt]

##TITLE= Audit trail, TopSpin 3.5 pl 6
##JCAMPDX= 5.01
##ORIGIN= Bruker BioSpin GmbH
##OWNER= nmr
$$ C:/Data/Anton Bannykh/nmr/OIC-304/2/audita.txt
##AUDIT TRAIL=  $$ (NUMBER, WHEN, WHO, WHERE, PROCESS, VERSION, WHAT)
(   1,<2022-05-30 17:59:26.618 +0300>,<nmr>,<CZC30385F0>,<go4>,<TopSpin 3.5.6>,
      <created by zg
	started at 2022-05-30 17:58:59.567 +0300,
	POWCHK disabled, PULCHK disabled,
       configuration hash MD5:
       89 EA 58 5A F6 CF 77 7A 10 D6 50 B2 00 7D 6A BF
       data hash MD5: 32K
       7C E7 57 37 04 30 95 00 A2 BE AD 43 B9 64 9D 38>)
##END=

$$ hash MD5
$$ B6 93 47 90 3D 5C 8E 13 48 61 50 11 A9 01 45 0F
