# Supplementary material for: Carboxylate-Catalyzed C-Silylation of Terminal Alkynes
Source: Org Lett. 2024 Mar 1;26(10):1991–5. doi: 10.1021/acs.orglett.3c04213 (PMC10949233; doi:10.1021/acs.orglett.3c04213)
Supplement: Supplementary file 3 — ol3c04213_si_003.zip [file ol3c04213_si_003.zip › NMR Spectra/2c/1H/shimvalues]

# Mon May 30 17:59:26 2022
#$$PROBEIDENTIFIER=Z104275_0269
#$$PROBENAME=PA BBO 300S1 BBF-H-D-05 Z
#$$SHIMID=313232
#
# Active Shim Gradients
#
Z           		-758            
Z2          		5984            
Z3          		1578            
Z4          		-6428           
Z5          		-731            
Z6          		95611           
X           		6225            
XZ          		-982            
XZ2         		-6063           
XZ3         		904             
Y           		10883           
YZ          		-7567           
YZ2         		2559            
YZ3         		-2095           
XY          		4570            
XYZ         		-2052           
(X2-Y2)     		-2058           
(X2-Y2)Z    		3783            
X3          		4744            
Y3          		-4102           
#
# Lock Parameter
#
FIELD		5434.162
LOCKPHASE		0.500   
LOCKPOWER		-30.000 
LOCKGAIN		119.390 
LOCKDC		-20.000 
LOCKSHIFT		7.240   
LOOPGAIN		-12.000 
LOOPTIME		0.400   
LOOPFILTER		100.000 
#
IEEE64_VERSION_CODE 1
#
# Shim currents 
#
SHIM_SETTING [1 ]  -367.50892402   
SHIM_SETTING [2 ]  2962.24262011   
SHIM_SETTING [3 ]  829.93958214    
SHIM_SETTING [4 ]  -3381.22812077  
SHIM_SETTING [5 ]  -384.37395479   
SHIM_SETTING [6 ]  3274.35000000   
SHIM_SETTING [7 ]  -516.53200000   
SHIM_SETTING [8 ]  -3188.88400000  
SHIM_SETTING [9 ]  -1082.50800000  
SHIM_SETTING [10]  2403.82000000   
SHIM_SETTING [11]  5724.45800000   
SHIM_SETTING [12]  -3980.24200000  
SHIM_SETTING [13]  1345.97200000   
SHIM_SETTING [14]  -1102.01000000  
SHIM_SETTING [15]  50291.53000000  
SHIM_SETTING [16]  1989.62300000   
SHIM_SETTING [17]  475.63100000    
SHIM_SETTING [18]  -1079.48100000  
SHIM_SETTING [19]  2495.20700000   
SHIM_SETTING [20]  -2157.88600000  
