# Supplementary material for: Carboxylate-Catalyzed C-Silylation of Terminal Alkynes
Source: Org Lett. 2024 Mar 1;26(10):1991–5. doi: 10.1021/acs.orglett.3c04213 (PMC10949233; doi:10.1021/acs.orglett.3c04213)
Supplement: Supplementary file 3 — ol3c04213_si_003.zip [file ol3c04213_si_003.zip › NMR Spectra/2d/13C/pdata/1/title]

OIC-320
CDCl3 at 30 C
13C NMR at 300 MHz
20.07.2022
