# Supplementary material for: Carboxylate-Catalyzed C-Silylation of Terminal Alkynes
Source: Org Lett. 2024 Mar 1;26(10):1991–5. doi: 10.1021/acs.orglett.3c04213 (PMC10949233; doi:10.1021/acs.orglett.3c04213)
Supplement: Supplementary file 3 — ol3c04213_si_003.zip [file ol3c04213_si_003.zip › NMR Spectra/2d/13C/shimvalues]

# Wed Jul 20 15:04:15 2022
#$$PROBEIDENTIFIER=Z104275_0269
#$$PROBENAME=PA BBO 300S1 BBF-H-D-05 Z
#$$SHIMID=313232
#
# Active Shim Gradients
#
Z           		-671            
Z2          		6013            
Z3          		1462            
Z4          		-5508           
Z5          		83              
Z6          		95611           
X           		6064            
XZ          		-551            
XZ2         		-4648           
XZ3         		-2958           
Y           		10804           
YZ          		-7878           
YZ2         		2561            
YZ3         		-1218           
XY          		4612            
XYZ         		-2203           
(X2-Y2)     		-1448           
(X2-Y2)Z    		965             
X3          		5525            
Y3          		-3218           
#
# Lock Parameter
#
FIELD		5423.292
LOCKPHASE		359.500 
LOCKPOWER		-30.000 
LOCKGAIN		115.697 
LOCKDC		-20.000 
LOCKSHIFT		7.240   
LOOPGAIN		-12.000 
LOOPTIME		0.400   
LOOPFILTER		100.000 
#
IEEE64_VERSION_CODE 1
#
# Shim currents 
#
SHIM_SETTING [1 ]  -325.36150583   
SHIM_SETTING [2 ]  2976.54776457   
SHIM_SETTING [3 ]  769.13480547    
SHIM_SETTING [4 ]  -2897.22317187  
SHIM_SETTING [5 ]  43.57798963     
SHIM_SETTING [6 ]  3189.74600000   
SHIM_SETTING [7 ]  -289.96400000   
SHIM_SETTING [8 ]  -2444.78200000  
SHIM_SETTING [9 ]  -761.69300000   
SHIM_SETTING [10]  2425.88800000   
SHIM_SETTING [11]  5682.68100000   
SHIM_SETTING [12]  -4143.60000000  
SHIM_SETTING [13]  1347.24400000   
SHIM_SETTING [14]  -640.74100000   
SHIM_SETTING [15]  50291.53000000  
SHIM_SETTING [16]  507.77100000    
SHIM_SETTING [17]  -1555.67000000  
SHIM_SETTING [18]  -1158.96600000  
SHIM_SETTING [19]  2906.19800000   
SHIM_SETTING [20]  -1692.69000000  
