# Supplementary material for: Carboxylate-Catalyzed C-Silylation of Terminal Alkynes
Source: Org Lett. 2024 Mar 1;26(10):1991–5. doi: 10.1021/acs.orglett.3c04213 (PMC10949233; doi:10.1021/acs.orglett.3c04213)
Supplement: Supplementary file 3 — ol3c04213_si_003.zip [file ol3c04213_si_003.zip › NMR Spectra/2d/1H/pdata/1/auditp.txt]

##TITLE= Audit trail, TopSpin 3.5 pl 6
##JCAMPDX= 5.01
##ORIGIN= Bruker BioSpin GmbH
##OWNER= nmr
$$ C:/Data/Anton Bannykh/nmr/OIC-320/1/pdata/1/auditp.txt
##AUDIT TRAIL=  $$ (NUMBER, WHEN, WHO, WHERE, PROCESS, VERSION, WHAT)
(   1,<2022-07-20 11:16:19.546 +0300>,<nmr>,<CZC30385F0>,<go4>,<TopSpin 3.5.6>,
      <created by zg
	started at 2022-07-20 11:15:52.620 +0300,
	POWCHK disabled, PULCHK disabled,
       configuration hash MD5:
       49 CC 37 42 13 4A 6A 7B 2D BA 24 87 92 24 37 B7
       data hash MD5: 32K
       FE E9 5D F7 18 8B AD 60 81 BD 87 9F F8 F3 EE 53>)
(   2,<2022-07-20 11:16:27.159 +0300>,<nmr>,<CZC30385F0>,<proc1d>,<TopSpin 3.5.6>,
      <Start of raw data processing
       efp LB = 0.1 FT_mod = 6 PKNL = 1 PHC0 = 118.4922 PHC1 = -15.54349 SI = 128K 
       data hash MD5: 128K
       E3 33 CA 76 65 5F 94 31 61 90 B9 CE 42 34 03 39>)
(   3,<2022-07-20 11:16:30.232 +0300>,<nmr>,<CZC30385F0>,<proc1d>,<TopSpin 3.5.6>,
      <apk 
       data hash MD5: 128K
       F2 5A 57 5B 14 EC 0E 97 34 2C 70 4B 0E 7A DF 26>)
##END=

$$ hash MD5
$$ E1 5F 05 3A E7 AD 45 11 E9 32 CD B9 55 2D F7 DC
