# Supplementary material for: Carboxylate-Catalyzed C-Silylation of Terminal Alkynes
Source: Org Lett. 2024 Mar 1;26(10):1991–5. doi: 10.1021/acs.orglett.3c04213 (PMC10949233; doi:10.1021/acs.orglett.3c04213)
Supplement: Supplementary file 3 — ol3c04213_si_003.zip [file ol3c04213_si_003.zip › NMR Spectra/2d/1H/shimvalues]

# Wed Jul 20 11:16:19 2022
#$$PROBEIDENTIFIER=Z104275_0269
#$$PROBENAME=PA BBO 300S1 BBF-H-D-05 Z
#$$SHIMID=313232
#
# Active Shim Gradients
#
Z           		-680            
Z2          		6030            
Z3          		1855            
Z4          		-5820           
Z5          		-2935           
Z6          		95611           
X           		6102            
XZ          		-609            
XZ2         		-4578           
XZ3         		-3072           
Y           		10806           
YZ          		-7887           
YZ2         		2578            
YZ3         		-1224           
XY          		4612            
XYZ         		-2203           
(X2-Y2)     		-1448           
(X2-Y2)Z    		965             
X3          		5525            
Y3          		-3218           
#
# Lock Parameter
#
FIELD		5423.949
LOCKPHASE		359.500 
LOCKPOWER		-30.000 
LOCKGAIN		121.740 
LOCKDC		-20.000 
LOCKSHIFT		7.240   
LOOPGAIN		-12.000 
LOOPTIME		0.400   
LOOPFILTER		100.000 
#
IEEE64_VERSION_CODE 1
#
# Shim currents 
#
SHIM_SETTING [1 ]  -329.69882026   
SHIM_SETTING [2 ]  2984.83375193   
SHIM_SETTING [3 ]  975.81621634    
SHIM_SETTING [4 ]  -3061.43227326  
SHIM_SETTING [5 ]  -1543.62542297  
SHIM_SETTING [6 ]  3209.73400000   
SHIM_SETTING [7 ]  -320.47200000   
SHIM_SETTING [8 ]  -2407.96200000  
SHIM_SETTING [9 ]  -761.69300000   
SHIM_SETTING [10]  2425.88800000   
SHIM_SETTING [11]  5683.73300000   
SHIM_SETTING [12]  -4148.33400000  
SHIM_SETTING [13]  1356.18600000   
SHIM_SETTING [14]  -643.89700000   
SHIM_SETTING [15]  50291.53000000  
SHIM_SETTING [16]  507.77100000    
SHIM_SETTING [17]  -1615.63400000  
SHIM_SETTING [18]  -1158.96600000  
SHIM_SETTING [19]  2906.19800000   
SHIM_SETTING [20]  -1692.69000000  
