# Supplementary material for: Carboxylate-Catalyzed C-Silylation of Terminal Alkynes
Source: Org Lett. 2024 Mar 1;26(10):1991–5. doi: 10.1021/acs.orglett.3c04213 (PMC10949233; doi:10.1021/acs.orglett.3c04213)
Supplement: Supplementary file 3 — ol3c04213_si_003.zip [file ol3c04213_si_003.zip › NMR Spectra/2e/13C/pdata/1/auditp.txt]

##TITLE= Audit trail, TopSpin 3.5 pl 6
##JCAMPDX= 5.01
##ORIGIN= Bruker BioSpin GmbH
##OWNER= nmr
$$ C:/Data/Anton Bannykh/nmr/OIC-324/2/pdata/1/auditp.txt
##AUDIT TRAIL=  $$ (NUMBER, WHEN, WHO, WHERE, PROCESS, VERSION, WHAT)
(   1,<2022-07-28 10:10:31.599 +0300>,<nmr>,<CZC30385F0>,<go4>,<TopSpin 3.5.6>,
      <created by zg
	started at 2022-07-28 09:40:41.964 +0300,
	POWCHK disabled, PULCHK disabled,
       terminated by command 'halt'
       configuration hash MD5:
       49 CC 37 42 13 4A 6A 7B 2D BA 24 87 92 24 37 B7
       data hash MD5: 64K
       72 57 2C 21 D3 8E 4E 5D C1 74 77 89 C5 00 73 77>)
(   2,<2022-07-28 10:11:10.864 +0300>,<nmr>,<CZC30385F0>,<proc1d>,<TopSpin 3.5.6>,
      <Start of raw data processing
       efp LB = 1 FT_mod = 6 PKNL = 1 PHC0 = -28.80956 PHC1 = 40.87463 SI = 64K 
       data hash MD5: 64K
       4F 7A 57 F9 4E EC BA C4 66 E6 E9 24 77 28 A0 22>)
(   3,<2022-07-28 10:11:11.504 +0300>,<nmr>,<CZC30385F0>,<proc1d>,<TopSpin 3.5.6>,
      <apk 
       data hash MD5: 64K
       51 C3 1D 32 96 B3 BB E4 43 08 11 F8 34 80 22 EF>)
(   4,<2022-07-28 10:11:11.628 +0300>,<nmr>,<CZC30385F0>,<proc1d>,<TopSpin 3.5.6>,
      <abs ABSG = 5 
       data hash MD5: 64K
       EE EB 79 44 9A 41 92 9F 9E C5 6D C7 FC 89 78 66>)
##END=

$$ hash MD5
$$ 7A 7C 2D 41 EB 1C 0F 6E 35 28 C9 94 96 CA D3 51
