# Supplementary material for: Carboxylate-Catalyzed C-Silylation of Terminal Alkynes
Source: Org Lett. 2024 Mar 1;26(10):1991–5. doi: 10.1021/acs.orglett.3c04213 (PMC10949233; doi:10.1021/acs.orglett.3c04213)
Supplement: Supplementary file 3 — ol3c04213_si_003.zip [file ol3c04213_si_003.zip › NMR Spectra/2e/13C/pdata/1/intrng]

P 0
208.528429   207.901489
139.287987   138.092426
132.067239   131.644419
129.180398   128.768513
120.275661   119.976770
105.531631   105.123391
93.379197   93.109467
78.183187   77.614567
77.610922   76.298721
21.641929   21.346684
0.260352   -0.454068
